# Supplementary material for: Comparative Evaluation of Antioxidant Potential in Natural Plants, In Vitro Regenerants, and Callus Cultures of Ungernia victoris and U. sewerzowii
Source: Antioxidants (Basel). 2026 Jun 17;15(6):763. doi: 10.3390/antiox15060763 (PMC13295264; doi:10.3390/antiox15060763)
Supplement: Supplementary file 1 [file antioxidants-15-00763-s001.zip]

Archive with 2 entries (2 files):
- Supplementary S1..xlsx
- Supplementary S2.xlsx
