# Supplementary material for: Comparative Evaluation of Antioxidant Potential in Natural Plants, In Vitro Regenerants, and Callus Cultures of Ungernia victoris and U. sewerzowii
Source: Antioxidants (Basel). 2026 Jun 17;15(6):763. doi: 10.3390/antiox15060763 (PMC13295264; doi:10.3390/antiox15060763)
Supplement: Supplementary file 1 [file antioxidants-15-00763-s001.zip › Supplementary S1..xlsx]

## Sheet: Ungernia
	Table S1. Raw data of antioxidant activity (DPPH, ABTS) and extract yield of Ungernia samples (n = 5–10 replicates)
	No.		Code	Place of collection	State	Yeild of Extracts	Antioxidant activity (Radical scavenging activity)*
							DPPH	ABTS
						[%]	IC50 [μg/mL]
	1. Ungernia victoris Vved. ex Artjush. (UV) (Amaryllidaceae J.St.Hil.)
	Plant material collected from nature.
	1	1	UV1	Sangardak. Polgasay. Surkhandarya region. Collected in 10.04.2023.		10	2312.2	715.3
	2	2	UV1	Sangardak. Polgasay. Surkhandarya region. Collected in 10.04.2023.		10.1	2336.6	728.1
	3	3	UV1	Sangardak. Polgasay. Surkhandarya region. Collected in 10.04.2023.		10.2	2361	735.6
	4	4	UV1	Sangardak. Polgasay. Surkhandarya region. Collected in 10.04.2023.		10.3	2385.4	744.2
	5	5	UV1	Sangardak. Polgasay. Surkhandarya region. Collected in 10.04.2023.		10.4	2410.2	751
	6	6	UV1	Sangardak. Polgasay. Surkhandarya region. Collected in 10.04.2023.		10.6	2410.2	751.6
	7	7	UV1	Sangardak. Polgasay. Surkhandarya region. Collected in 10.04.2023.		10.7	2434.6	758.9
	8	8	UV1	Sangardak. Polgasay. Surkhandarya region. Collected in 10.04.2023.		10.8	2459	767.4
	9	9	UV1	Sangardak. Polgasay. Surkhandarya region. Collected in 10.04.2023.		10.9	2483.4	775.2
	10	10	UV1	Sangardak. Polgasay. Surkhandarya region. Collected in 10.04.2023.		11	2507.8	785.7
	11	1	UV2	Nilu, Surkhandarya region Collected in 15.04.2023.		7.3	1295	503.2
	12	2	UV2	Nilu, Surkhandarya region Collected in 15.04.2023.		7.4	1315.5	515
	13	3	UV2	Nilu, Surkhandarya region Collected in 15.04.2023.		7.5	1335.8	520.4
	14	4	UV2	Nilu, Surkhandarya region Collected in 15.04.2023.		7.6	1355.9	528.7
	15	5	UV2	Nilu, Surkhandarya region Collected in 15.04.2023.		7.7	1368	533
	16	6	UV2	Nilu, Surkhandarya region Collected in 15.04.2023.		7.7	1368	534.6
	17	7	UV2	Nilu, Surkhandarya region Collected in 15.04.2023.		7.8	1385.2	542.3
	18	8	UV2	Nilu, Surkhandarya region Collected in 15.04.2023.		7.9	1405.6	548.9
	19	9	UV2	Nilu, Surkhandarya region Collected in 15.04.2023.		8	1425.8	557.1
	20	10	UV2	Nilu, Surkhandarya region Collected in 15.04.2023.		8.1	1446.2	565.8
	21	1	UV3	Ppoyaz, Surkhandarya region Collected in 17.04.2023.		7.4	1890.2	676.3
	22	2	UV3	Ppoyaz, Surkhandarya region Collected in 17.04.2023.		7.5	1920.6	689.5
	23	3	UV3	Ppoyaz, Surkhandarya region Collected in 17.04.2023.		7.6	1950.8	700.4
	24	4	UV3	Ppoyaz, Surkhandarya region Collected in 17.04.2023.		7.7	1970.9	708.6
	25	5	UV3	Ppoyaz, Surkhandarya region Collected in 17.04.2023.		7.8	1992.4	715.8
	26	6	UV3	Ppoyaz, Surkhandarya region Collected in 17.04.2023.		7.8	1992.4	716.6
	27	7	UV3	Ppoyaz, Surkhandarya region Collected in 17.04.2023.		7.9	2015.3	725.1
	28	8	UV3	Ppoyaz, Surkhandarya region Collected in 17.04.2023.		8	2040.7	734.2
	29	9	UV3	Ppoyaz, Surkhandarya region Collected in 17.04.2023.		8.1	2070.9	746.8
	30	10	UV3	Ppoyaz, Surkhandarya region Collected in 17.04.2023.		8.2	2100.3	758.7
	31	1	UV4	Sovukbulak, Surkhandarya region. Collected in 17.04.2023.		2.9	1710.5	444
	32	2	UV4	Sovukbulak, Surkhandarya region. Collected in 17.04.2023.		3	1740.2	455.3
	33	3	UV4	Sovukbulak, Surkhandarya region. Collected in 17.04.2023.		3	1770.6	462.8
	34	4	UV4	Sovukbulak, Surkhandarya region. Collected in 17.04.2023.		3.1	1790.8	468.7
	35	5	UV4	Sovukbulak, Surkhandarya region. Collected in 17.04.2023.		3.1	1803.9	471
	36	6	UV4	Sovukbulak, Surkhandarya region. Collected in 17.04.2023.		3.1	1803.9	471.4
	37	7	UV4	Sovukbulak, Surkhandarya region. Collected in 17.04.2023.		3.2	1825.4	475.6
	38	8	UV4	Sovukbulak, Surkhandarya region. Collected in 17.04.2023.		3.2	1855.1	481.2
	39	9	UV4	Sovukbulak, Surkhandarya region. Collected in 17.04.2023.		3.2	1885.3	489
	40	10	UV4	Sovukbulak, Surkhandarya region. Collected in 17.04.2023.		3.3	1915	498
	In vitro regenerated plant material.
	41	1	UV5	in vitro (UV Sovukbulak). The plantlets, which developed in in vitro conditions.		8.2	1460.2	776.5
	42	2	UV6	in vitro (UV Sovukbulak). The plantlets, which developed in in vitro conditions.		8.3	1485.6	792.1
	43	3	UV7	in vitro (UV Sovukbulak). The plantlets, which developed in in vitro conditions.		8.4	1510.4	804.3
	44	4	UV8	in vitro (UV Sovukbulak). The plantlets, which developed in in vitro conditions.		8.5	1530.7	815.6
	45	5	UV9	in vitro (UV Sovukbulak). The plantlets, which developed in in vitro conditions.		8.6	1542.8	823.2
	46	6	UV10	in vitro (UV Sovukbulak). The plantlets, which developed in in vitro conditions.		8.6	1542.8	824.4
	47	7	UV11	in vitro (UV Sovukbulak). The plantlets, which developed in in vitro conditions.		8.7	1565.3	836.8
	48	8	UV12	in vitro (UV Sovukbulak). The plantlets, which developed in in vitro conditions.		8.8	1590.7	852.6
	49	9	UV13	in vitro (UV Sovukbulak). The plantlets, which developed in in vitro conditions.		8.9	1615.2	865.9
	50	10	UV14	in vitro (UV Sovukbulak). The plantlets, which developed in in vitro conditions.		9	1640.6	886.9
	In vitro regenerated plant material (bulbs).
	51	1	UV1_B	Sangardak. Polgasay. Surkhandarya region. Collected in 10.04.2023.		1.25	-	-
	52	1	UV2_B	Nilu, Surkhandarya region Collected in 15.04.2023.		6.8	8530.5	1488
	53	2	UV2_B	Nilu, Surkhandarya region Collected in 15.04.2023.		6.9	8685.2	1515.6
	54	3	UV2_B	Nilu, Surkhandarya region Collected in 15.04.2023.		7	8830.7	1542.3
	55	4	UV2_B	Nilu, Surkhandarya region Collected in 15.04.2023.		7.1	8920.4	1565.8
	56	5	UV2_B	Nilu, Surkhandarya region Collected in 15.04.2023.		7.2	8989	1579.6
	57	6	UV2_B	Nilu, Surkhandarya region Collected in 15.04.2023.		7.2	8989	1580.8
	58	7	UV2_B	Nilu, Surkhandarya region Collected in 15.04.2023.		7.3	9125.6	1605.3
	59	8	UV2_B	Nilu, Surkhandarya region Collected in 15.04.2023.		7.4	9270.1	1628.9
	60	9	UV2_B	Nilu, Surkhandarya region Collected in 15.04.2023.		7.5	9425.8	1655.4
	61	10	UV2_B	Nilu, Surkhandarya region Collected in 15.04.2023.		7.6	9570.3	1680.3
	62	1	UV3_B	Ppoyaz, Surkhandarya region Collected in 17.04.2023.		5	4175	1419
	63	2	UV3_B	Ppoyaz, Surkhandarya region Collected in 17.04.2023.		5.1	4250.4	1445.6
	64	3	UV3_B	Ppoyaz, Surkhandarya region Collected in 17.04.2023.		5.2	4325.8	1462.8
	65	4	UV3_B	Ppoyaz, Surkhandarya region Collected in 17.04.2023.		5.3	4380.7	1482.9
	66	5	UV3_B	Ppoyaz, Surkhandarya region Collected in 17.04.2023.		5.3	4409.1	1496.1
	67	6	UV3_B	Ppoyaz, Surkhandarya region Collected in 17.04.2023.		5.3	4409.1	1497.3
	68	7	UV3_B	Ppoyaz, Surkhandarya region Collected in 17.04.2023.		5.4	4437.5	1510.5
	69	8	UV3_B	Ppoyaz, Surkhandarya region Collected in 17.04.2023.		5.4	4492.4	1530.6
	70	9	UV3_B	Ppoyaz, Surkhandarya region Collected in 17.04.2023.		5.5	4567.8	1550.9
	71	10	UV3_B	Ppoyaz, Surkhandarya region Collected in 17.04.2023.		5.6	4643.2	1574.3
	72	1	UV4_B	Sovukbulak, Surkhandarya region. Collected in 17.04.2023.		6.7	3365.2	1023.5
	73	2	UV4_B	Sovukbulak, Surkhandarya region. Collected in 17.04.2023.		6.8	3420.6	1045.8
	74	3	UV4_B	Sovukbulak, Surkhandarya region. Collected in 17.04.2023.		6.9	3475.4	1060.7
	75	4	UV4_B	Sovukbulak, Surkhandarya region. Collected in 17.04.2023.		7	3520.8	1072.9
	76	5	UV4_B	Sovukbulak, Surkhandarya region. Collected in 17.04.2023.		7.1	3556.1	1080.4
	77	6	UV4_B	Sovukbulak, Surkhandarya region. Collected in 17.04.2023.		7.1	3556.1	1081.6
	78	7	UV4_B	Sovukbulak, Surkhandarya region. Collected in 17.04.2023.		7.2	3591.4	1089.8
	79	8	UV4_B	Sovukbulak, Surkhandarya region. Collected in 17.04.2023.		7.3	3636.8	1102.1
	80	9	UV4_B	Sovukbulak, Surkhandarya region. Collected in 17.04.2023.		7.4	3691.6	1118.4
	81	10	UV4_B	Sovukbulak, Surkhandarya region. Collected in 17.04.2023.		7.5	3747	1137.8
	Plant material collected from Botanical Garden.
	82	1	UV1_BG	Botanical Garden The plants were collected in 2021 from Sangardak. Polgasay. Surkhandarya region.		4	1495	509
	83	2	UV1_BG	Botanical Garden The plants were collected in 2021 from Sangardak. Polgasay. Surkhandarya region.		4.1	1525.4	521.2
	84	3	UV1_BG	Botanical Garden The plants were collected in 2021 from Sangardak. Polgasay. Surkhandarya region.		4.2	1555.8	530.4
	85	4	UV1_BG	Botanical Garden The plants were collected in 2021 from Sangardak. Polgasay. Surkhandarya region.		4.3	1570.2	535.8
	86	5	UV1_BG	Botanical Garden The plants were collected in 2021 from Sangardak. Polgasay. Surkhandarya region.		4.3	1580.5	538.5
	87	6	UV1_BG	Botanical Garden The plants were collected in 2021 from Sangardak. Polgasay. Surkhandarya region.		4.3	1580.5	539.3
	88	7	UV1_BG	Botanical Garden The plants were collected in 2021 from Sangardak. Polgasay. Surkhandarya region.		4.4	1595	542.8
	89	8	UV1_BG	Botanical Garden The plants were collected in 2021 from Sangardak. Polgasay. Surkhandarya region.		4.5	1625.4	550.2
	90	9	UV1_BG	Botanical Garden The plants were collected in 2021 from Sangardak. Polgasay. Surkhandarya region.		4.5	1655.8	560.4
	91	10	UV1_BG	Botanical Garden The plants were collected in 2021 from Sangardak. Polgasay. Surkhandarya region.		4.6	1685.2	570.1
	92	1	UV1_BG_1	Botanical Garden The plants were collected in 2021 from Sangardak. Polgasay. Surkhandarya region.		5.9	2250	556
	93	2	UV1_BG_1	Botanical Garden The plants were collected in 2021 from Sangardak. Polgasay. Surkhandarya region.		6	2300.4	570.1
	94	3	UV1_BG_1	Botanical Garden The plants were collected in 2021 from Sangardak. Polgasay. Surkhandarya region.		6.1	2340.8	580.4
	95	4	UV1_BG_1	Botanical Garden The plants were collected in 2021 from Sangardak. Polgasay. Surkhandarya region.		6.2	2370.2	586.8
	96	5	UV1_BG_1	Botanical Garden The plants were collected in 2021 from Sangardak. Polgasay. Surkhandarya region.		6.3	2389.9	590.8
	97	6	UV1_BG_1	Botanical Garden The plants were collected in 2021 from Sangardak. Polgasay. Surkhandarya region.		6.3	2389.9	591.8
	98	7	UV1_BG_1	Botanical Garden The plants were collected in 2021 from Sangardak. Polgasay. Surkhandarya region.		6.4	2410.3	597.5
	99	8	UV1_BG_1	Botanical Garden The plants were collected in 2021 from Sangardak. Polgasay. Surkhandarya region.		6.5	2450.7	605.2
	100	9	UV1_BG_1	Botanical Garden The plants were collected in 2021 from Sangardak. Polgasay. Surkhandarya region.		6.6	2501.1	615.4
	101	10	UV1_BG_1	Botanical Garden The plants were collected in 2021 from Sangardak. Polgasay. Surkhandarya region.		6.7	2550.5	628
	102	1	UV2_BG	Botanical Garden The plants were collected in 2021 from Nilu, Surkhandarya region		10.4	1225	509
	103	2	UV2_BG	Botanical Garden The plants were collected in 2021 from Nilu, Surkhandarya region		10.6	1250.2	521.3
	104	3	UV2_BG	Botanical Garden The plants were collected in 2021 from Nilu, Surkhandarya region		10.8	1270.5	530.1
	105	4	UV2_BG	Botanical Garden The plants were collected in 2021 from Nilu, Surkhandarya region		10.9	1285	534.8
	106	5	UV2_BG	Botanical Garden The plants were collected in 2021 from Nilu, Surkhandarya region		11	1299.3	537
	107	6	UV2_BG	Botanical Garden The plants were collected in 2021 from Nilu, Surkhandarya region		11	1299.3	537.6
	108	7	UV2_BG	Botanical Garden The plants were collected in 2021 from Nilu, Surkhandarya region		11.1	1315.8	541.2
	109	8	UV2_BG	Botanical Garden The plants were collected in 2021 from Nilu, Surkhandarya region		11.2	1336.1	548.4
	110	9	UV2_BG	Botanical Garden The plants were collected in 2021 from Nilu, Surkhandarya region		11.3	1360.4	555.9
	111	10	UV2_BG	Botanical Garden The plants were collected in 2021 from Nilu, Surkhandarya region		11.4	1385.7	565.3
	112	1	UV3_BG	Botanical Garden The plants were collected in 2021 from Ppoyaz, Surkhandarya region		9.2	645	462
	113	2	UV3_BG	Botanical Garden The plants were collected in 2021 from Ppoyaz, Surkhandarya region		9.4	660.2	472.3
	114	3	UV3_BG	Botanical Garden The plants were collected in 2021 from Ppoyaz, Surkhandarya region		9.6	670.5	480.2
	115	4	UV3_BG	Botanical Garden The plants were collected in 2021 from Ppoyaz, Surkhandarya region		9.7	680	486.5
	116	5	UV3_BG	Botanical Garden The plants were collected in 2021 from Ppoyaz, Surkhandarya region		9.8	685.7	489.5
	117	6	UV3_BG	Botanical Garden The plants were collected in 2021 from Ppoyaz, Surkhandarya region		9.8	685.7	490.5
	118	7	UV3_BG	Botanical Garden The plants were collected in 2021 from Ppoyaz, Surkhandarya region		9.9	692	495.3
	119	8	UV3_BG	Botanical Garden The plants were collected in 2021 from Ppoyaz, Surkhandarya region		10	702.5	502.1
	120	9	UV3_BG	Botanical Garden The plants were collected in 2021 from Ppoyaz, Surkhandarya region		10.2	715.8	510.4
	121	10	UV3_BG	Botanical Garden The plants were collected in 2021 from Ppoyaz, Surkhandarya region		10.4	728	520
	122	1	UV4_BG	Botanical Garden The plants were collected in 2021 from Sovukbulak, Surkhandarya region.		8.6	870	570
	123	2	UV4_BG	Botanical Garden The plants were collected in 2021 from Sovukbulak, Surkhandarya region.		8.7	890.2	585.4
	124	3	UV4_BG	Botanical Garden The plants were collected in 2021 from Sovukbulak, Surkhandarya region.		8.8	905.5	595.2
	125	4	UV4_BG	Botanical Garden The plants were collected in 2021 from Sovukbulak, Surkhandarya region.		8.9	915	600.5
	126	5	UV4_BG	Botanical Garden The plants were collected in 2021 from Sovukbulak, Surkhandarya region.		9	923.5	603
	127	6	UV4_BG	Botanical Garden The plants were collected in 2021 from Sovukbulak, Surkhandarya region.		9	923.5	604.6
	128	7	UV4_BG	Botanical Garden The plants were collected in 2021 from Sovukbulak, Surkhandarya region.		9.1	932	608.2
	129	8	UV4_BG	Botanical Garden The plants were collected in 2021 from Sovukbulak, Surkhandarya region.		9.2	947.5	615.4
	130	9	UV4_BG	Botanical Garden The plants were collected in 2021 from Sovukbulak, Surkhandarya region.		9.3	962.8	625
	131	10	UV4_BG	Botanical Garden The plants were collected in 2021 from Sovukbulak, Surkhandarya region.		9.4	980	638
	132	1	UV4_BG_1	Botanical Garden The plants were collected in 2021 from Sovukbulak, Surkhandarya region.		14.6	2170	690
	133	2	UV4_BG_1	Botanical Garden The plants were collected in 2021 from Sovukbulak, Surkhandarya region.		14.9	2210.4	705.2
	134	3	UV4_BG_1	Botanical Garden The plants were collected in 2021 from Sovukbulak, Surkhandarya region.		15.1	2245.8	716.4
	135	4	UV4_BG_1	Botanical Garden The plants were collected in 2021 from Sovukbulak, Surkhandarya region.		15.3	2270.2	724.5
	136	5	UV4_BG_1	Botanical Garden The plants were collected in 2021 from Sovukbulak, Surkhandarya region.		15.5	2297.7	729
	137	6	UV4_BG_1	Botanical Garden The plants were collected in 2021 from Sovukbulak, Surkhandarya region.		15.5	2297.7	730.4
	138	7	UV4_BG_1	Botanical Garden The plants were collected in 2021 from Sovukbulak, Surkhandarya region.		15.7	2325.2	735.8
	139	8	UV4_BG_1	Botanical Garden The plants were collected in 2021 from Sovukbulak, Surkhandarya region.		15.9	2350.6	744.2
	140	9	UV4_BG_1	Botanical Garden The plants were collected in 2021 from Sovukbulak, Surkhandarya region.		16.1	2390	755.5
	141	10	UV4_BG_1	Botanical Garden The plants were collected in 2021 from Sovukbulak, Surkhandarya region.		16.4	2430.4	770
	Callus.
	142	1	UV1_V5+TDZ 0.5	Vollosovich medium 2.4D 0.5 mg/l +BAP 0.5 mg/l + TDZ 0.5 mg/l		8.1	915	2.07
	143	2	UV1_V5+TDZ 0.5	Vollosovich medium 2.4D 0.5 mg/l +BAP 0.5 mg/l + TDZ 0.5 mg/l		8.3	935.8	2.11
	144	3	UV1_V5+TDZ 0.5	Vollosovich medium 2.4D 0.5 mg/l +BAP 0.5 mg/l + TDZ 0.5 mg/l		8.4	955.1	2.15
	145	4	UV1_V5+TDZ 0.5	Vollosovich medium 2.4D 0.5 mg/l +BAP 0.5 mg/l + TDZ 0.5 mg/l		8.5	974.4	2.19
	146	5	UV1_V5+TDZ 0.5	Vollosovich medium 2.4D 0.5 mg/l +BAP 0.5 mg/l + TDZ 0.5 mg/l		8.7	995.2	2.23
	147	1	UV1_VK 1.0+2.4D 1.0	Vollosovich medium 2.4D 0.5 mg/l +BAP 0.5 mg/l		9.7	1100	30
	148	2	UV1_VK 1.0+2.4D 1.0	Vollosovich medium 2.4D 0.5 mg/l +BAP 0.5 mg/l		9.9	1125.8	30.8
	149	3	UV1_VK 1.0+2.4D 1.0	Vollosovich medium 2.4D 0.5 mg/l +BAP 0.5 mg/l		10.1	1142.2	31.38
	150	4	UV1_VK 1.0+2.4D 1.0	Vollosovich medium 2.4D 0.5 mg/l +BAP 0.5 mg/l		10.3	1158.6	32
	151	5	UV1_VK 1.0+2.4D 1.0	Vollosovich medium 2.4D 0.5 mg/l +BAP 0.5 mg/l		10.5	1185	32.8
	152	1	UV_M56	Murasige and Scoog medium, 2.4D 0.5 mg/l + Kin 0.5 mg/l		6.4	905	51.5
	153	2	UV_M56	Murasige and Scoog medium, 2.4D 0.5 mg/l + Kin 0.5 mg/l		6.5	925.4	52.7
	154	3	UV_M56	Murasige and Scoog medium, 2.4D 0.5 mg/l + Kin 0.5 mg/l		6.6	944.8	53.53
	155	4	UV_M56	Murasige and Scoog medium, 2.4D 0.5 mg/l + Kin 0.5 mg/l		6.7	964.2	54.3
	156	5	UV_M56	Murasige and Scoog medium, 2.4D 0.5 mg/l + Kin 0.5 mg/l		6.8	985	55.5
	157	1	UV1_V57	Vollosovich medium, 2.4D 0.5 mg/l +Kin 1.0 mg/l		12.6	1410	10.8
	158	2	UV1_V57	Vollosovich medium, 2.4D 0.5 mg/l +Kin 1.0 mg/l		12.9	1435.8	11.1
	159	3	UV1_V57	Vollosovich medium, 2.4D 0.5 mg/l +Kin 1.0 mg/l		13.1	1465.5	11.33
	160	4	UV1_V57	Vollosovich medium, 2.4D 0.5 mg/l +Kin 1.0 mg/l		13.3	1495.2	11.7
	161	5	UV1_V57	Vollosovich medium, 2.4D 0.5 mg/l +Kin 1.0 mg/l		13.6	1525	12.2
	162	1	UV_V5	Vollosovich medium, 2.4D 0.5 mg/l +BAP 0.5 mg/l		14.6	800	4.75
	163	2	UV_V5	Vollosovich medium, 2.4D 0.5 mg/l +BAP 0.5 mg/l		14.9	815.8	4.85
	164	3	UV_V5	Vollosovich medium, 2.4D 0.5 mg/l +BAP 0.5 mg/l		15.2	825.6	4.91
	165	4	UV_V5	Vollosovich medium, 2.4D 0.5 mg/l +BAP 0.5 mg/l		15.5	835.4	4.98
	166	5	UV_V5	Vollosovich medium, 2.4D 0.5 mg/l +BAP 0.5 mg/l		15.8	850	5.1
	167	1	UV1_V56	Vollosovich medium, 2.4D 0.5 mg/l +BAP 0.5 mg/l		18.1	755	1.78
	168	2	UV1_V56	Vollosovich medium, 2.4D 0.5 mg/l +BAP 0.5 mg/l		18.4	768.8	1.81
	169	3	UV1_V56	Vollosovich medium, 2.4D 0.5 mg/l +BAP 0.5 mg/l		18.8	782.6	1.84
	170	4	UV1_V56	Vollosovich medium, 2.4D 0.5 mg/l +BAP 0.5 mg/l		19.1	796.4	1.88
	171	5	UV1_V56	Vollosovich medium, 2.4D 0.5 mg/l +BAP 0.5 mg/l		19.5	810	1.92
	172	1	UV_V16	Murasige and Scoog medium, IAA 0.5 mg/l		11	1530	24.8
	173	2	UV_V16	Murasige and Scoog medium, IAA 0.5 mg/l		11.2	1555.8	25
	174	3	UV_V16	Murasige and Scoog medium, IAA 0.5 mg/l		11.4	1585.2	25.35
	175	4	UV_V16	Murasige and Scoog medium, IAA 0.5 mg/l		11.6	1614.6	25.8
	176	5	UV_V16	Murasige and Scoog medium, IAA 0.5 mg/l		11.9	1640	26.5
	Seeds
	177	1	UV4	Sovukbulak, Surkhandarya region. Collected in 17.04.2023		15.4	3415	3350
	177	2	UV4	Sovukbulak, Surkhandarya region. Collected in 17.04.2023		15.8	3505	3465
	177	3	UV4	Sovukbulak, Surkhandarya region. Collected in 17.04.2023		16.2	3595.1	3538.9
	177	4	UV4	Sovukbulak, Surkhandarya region. Collected in 17.04.2023		16.6	3685	3615
	177	5	UV4	Sovukbulak, Surkhandarya region. Collected in 17.04.2023		17	3775	3725
	178	1	UV1	Gissar range, Sangardak river, Polgasay village		14.2	–	4200
	179	2	UV1	Gissar range, Sangardak river, Polgasay village		14.5	–	4320
	180	3	UV1	Gissar range, Sangardak river, Polgasay village		14.8	–	4413.3
	181	4	UV1	Gissar range, Sangardak river, Polgasay village		15.1	–	4505
	182	5	UV1	Gissar range, Sangardak river, Polgasay village		15.4	–	4628
	2. Ungernia sewertzowii (Regel) B.Fedtsch. (Amaryllidaceae J.St.Hil.)
	Plant material collected from nature.
	1	1	US1	Aksay, Tashkent region. Collected in 2023.		14	1095	562
	2	2	US1	Aksay, Tashkent region. Collected in 2023.		14.2	1115.4	573.2
	3	3	US1	Aksay, Tashkent region. Collected in 2023.		14.4	1135.8	582.4
	4	4	US1	Aksay, Tashkent region. Collected in 2023.		14.6	1145	588.6
	5	5	US1	Aksay, Tashkent region. Collected in 2023.		14.8	1157.05	594
	6	6	US1	Aksay, Tashkent region. Collected in 2023.		14.8	1157.05	594.5
	7	7	US1	Aksay, Tashkent region. Collected in 2023.		15	1169.1	600.2
	8	8	US1	Aksay, Tashkent region. Collected in 2023.		15.2	1189.5	608.4
	9	9	US1	Aksay, Tashkent region. Collected in 2023.		15.4	1209.9	617.8
	10	10	US1	Aksay, Tashkent region. Collected in 2023.		15.6	1230.3	630
	11	1	US1_1	Aksay, Tashkent region. Collected in 2023.		8.3	1093	459
	12	2	US1_1	Aksay, Tashkent region. Collected in 2023.		8.5	1112.8	470.2
	13	3	US1_1	Aksay, Tashkent region. Collected in 2023.		8.6	1132.5	478.4
	14	4	US1_1	Aksay, Tashkent region. Collected in 2023.		8.7	1143.8	482.6
	15	5	US1_1	Aksay, Tashkent region. Collected in 2023.		8.8	1153.2	486
	16	6	US1_1	Aksay, Tashkent region. Collected in 2023.		8.8	1153.2	486.1
	17	7	US1_1	Aksay, Tashkent region. Collected in 2023.		8.9	1162.6	489.5
	18	8	US1_1	Aksay, Tashkent region. Collected in 2023.		9	1182.3	496.7
	19	9	US1_1	Aksay, Tashkent region. Collected in 2023.		9.1	1202	504.9
	20	10	US1_1	Aksay, Tashkent region. Collected in 2023.		9.2	1221.8	513
	21	1	US1_2	Aksay, Tashkent region. Collected in 2023.		3.1	535	433
	22	2	US1_2	Aksay, Tashkent region. Collected in 2023.		3.15	545.4	442.2
	23	3	US1_2	Aksay, Tashkent region. Collected in 2023.		3.2	555.8	449.5
	24	4	US1_2	Aksay, Tashkent region. Collected in 2023.		3.25	561.3	453.8
	25	5	US1_2	Aksay, Tashkent region. Collected in 2023.		3.3	566.9	458
	26	6	US1_2	Aksay, Tashkent region. Collected in 2023.		3.3	566.9	458.1
	27	7	US1_2	Aksay, Tashkent region. Collected in 2023.		3.35	572.5	462.2
	28	8	US1_2	Aksay, Tashkent region. Collected in 2023.		3.38	582.9	468.4
	29	9	US1_2	Aksay, Tashkent region. Collected in 2023.		3.4	593.3	474.8
	30	10	US1_2	Aksay, Tashkent region. Collected in 2023.		3.45	603.7	483
	31	1	US2	Gulkamsay, Tashkent region. Collected in 2023.		12.5	965	410
	32	2	US2	Gulkamsay, Tashkent region. Collected in 2023.		12.8	980.4	420.2
	33	3	US2	Gulkamsay, Tashkent region. Collected in 2023.		13	995.8	427.5
	34	4	US2	Gulkamsay, Tashkent region. Collected in 2023.		13.1	1005.2	431.8
	35	5	US2	Gulkamsay, Tashkent region. Collected in 2023.		13.2	1016.7	434.1
	36	6	US2	Gulkamsay, Tashkent region. Collected in 2023.		13.2	1016.7	434.1
	37	7	US2	Gulkamsay, Tashkent region. Collected in 2023.		13.3	1028.2	437.5
	38	8	US2	Gulkamsay, Tashkent region. Collected in 2023.		13.5	1043.6	442.8
	39	9	US2	Gulkamsay, Tashkent region. Collected in 2023.		13.7	1059	448.5
	40	10	US2	Gulkamsay, Tashkent region. Collected in 2023.		13.9	1074.4	455
	41	1	US2_1	Gulkamsay, Tashkent region. Collected in 2023.		13.8	945	519
	42	2	US2_1	Gulkamsay, Tashkent region. Collected in 2023.		14	960.4	532.2
	43	3	US2_1	Gulkamsay, Tashkent region. Collected in 2023.		14.2	975.8	540.5
	44	4	US2_1	Gulkamsay, Tashkent region. Collected in 2023.		14.4	990.2	545.8
	45	5	US2_1	Gulkamsay, Tashkent region. Collected in 2023.		14.5	1000.1	549.5
	46	6	US2_1	Gulkamsay, Tashkent region. Collected in 2023.		14.5	1000.1	550.1
	47	7	US2_1	Gulkamsay, Tashkent region. Collected in 2023.		14.6	1010	554
	48	8	US2_1	Gulkamsay, Tashkent region. Collected in 2023.		14.8	1025.4	560.2
	49	9	US2_1	Gulkamsay, Tashkent region. Collected in 2023.		15	1040.8	568.4
	50	10	US2_1	Gulkamsay, Tashkent region. Collected in 2023.		15.2	1056.2	579
	51	1	US2_2	Gulkamsay, Tashkent region. Collected in 2023.		13.3	960	472
	52	2	US2_2	Gulkamsay, Tashkent region. Collected in 2023.		13.5	975.4	485.2
	53	3	US2_2	Gulkamsay, Tashkent region. Collected in 2023.		13.7	990.8	492.5
	54	4	US2_2	Gulkamsay, Tashkent region. Collected in 2023.		13.9	1000.2	496.8
	55	5	US2_2	Gulkamsay, Tashkent region. Collected in 2023.		14	1015.1	499.4
	56	6	US2_2	Gulkamsay, Tashkent region. Collected in 2023.		14	1015.1	499.5
	57	7	US2_2	Gulkamsay, Tashkent region. Collected in 2023.		14.1	1029.9	503.2
	58	8	US2_2	Gulkamsay, Tashkent region. Collected in 2023.		14.3	1045.3	509.6
	59	9	US2_2	Gulkamsay, Tashkent region. Collected in 2023.		14.5	1060.7	517.8
	60	10	US2_2	Gulkamsay, Tashkent region. Collected in 2023.		14.7	1076.1	528
	61	1	US2_3	Gulkamsay, Tashkent region. Collected in 2023.		12.4	940	582
	62	2	US2_3	Gulkamsay, Tashkent region. Collected in 2023.		12.6	955.4	596.2
	63	3	US2_3	Gulkamsay, Tashkent region. Collected in 2023.		12.8	970.8	606.5
	64	4	US2_3	Gulkamsay, Tashkent region. Collected in 2023.		13	985.2	613.8
	65	5	US2_3	Gulkamsay, Tashkent region. Collected in 2023.		13	994.4	618
	66	6	US2_3	Gulkamsay, Tashkent region. Collected in 2023.		13	994.4	618.9
	67	7	US2_3	Gulkamsay, Tashkent region. Collected in 2023.		13.1	1003.6	623.5
	68	8	US2_3	Gulkamsay, Tashkent region. Collected in 2023.		13.3	1019	631.8
	69	9	US2_3	Gulkamsay, Tashkent region. Collected in 2023.		13.5	1034.4	642.2
	70	10	US2_3	Gulkamsay, Tashkent region. Collected in 2023.		13.7	1049.8	656
	71	1	US3	Aksarsay, Tashkent region. Collected in 2023		2.7	525	341
	72	2	US3	Aksarsay, Tashkent region. Collected in 2024		2.8	540.4	350.2
	73	3	US3	Aksarsay, Tashkent region. Collected in 2025		2.9	555.8	356.5
	74	4	US3	Aksarsay, Tashkent region. Collected in 2026		2.9	565.2	359.8
	75	5	US3	Aksarsay, Tashkent region. Collected in 2027		2.9	560.3	361.8
	76	6	US3	Aksarsay, Tashkent region. Collected in 2028		2.9	560.3	361.8
	77	7	US3	Aksarsay, Tashkent region. Collected in 2029		3	570.5	365.2
	78	8	US3	Aksarsay, Tashkent region. Collected in 2030		3.1	585.9	370.8
	79	9	US3	Aksarsay, Tashkent region. Collected in 2031		3.1	601.3	378.2
	80	10	US3	Aksarsay, Tashkent region. Collected in 2032		3.2	616.7	389
	81	1	US3_1	Aksarsay, Tashkent region. Collected in 2023		6	590	284
	82	2	US3_1	Aksarsay, Tashkent region. Collected in 2024		6.1	600.4	292.2
	83	3	US3_1	Aksarsay, Tashkent region. Collected in 2025		6.2	610.8	297.5
	84	4	US3_1	Aksarsay, Tashkent region. Collected in 2026		6.3	618.2	299.8
	85	5	US3_1	Aksarsay, Tashkent region. Collected in 2027		6.3	622	300.5
	86	6	US3_1	Aksarsay, Tashkent region. Collected in 2028		6.3	622	300.6
	87	7	US3_1	Aksarsay, Tashkent region. Collected in 2029		6.4	625.8	302.8
	88	8	US3_1	Aksarsay, Tashkent region. Collected in 2030		6.5	636.2	306.4
	89	9	US3_1	Aksarsay, Tashkent region. Collected in 2031		6.6	646.6	310.8
	90	10	US3_1	Aksarsay, Tashkent region. Collected in 2032		6.7	657	318
	91	1	US4	Beldirsay, Tashkent region. Collected in 2023		9	410	338
	92	2	US4	Beldirsay, Tashkent region. Collected in 2023		9.1	420.4	345.2
	93	3	US4	Beldirsay, Tashkent region. Collected in 2023		9.2	430.8	350.5
	94	4	US4	Beldirsay, Tashkent region. Collected in 2023		9.3	433.1	356.8
	95	5	US4	Beldirsay, Tashkent region. Collected in 2023		9.4	433.1	359.1
	96	6	US4	Beldirsay, Tashkent region. Collected in 2023		9.4	433.1	359.1
	97	7	US4	Beldirsay, Tashkent region. Collected in 2023		9.5	435.4	362.2
	98	8	US4	Beldirsay, Tashkent region. Collected in 2023		9.6	445.8	366.8
	99	9	US4	Beldirsay, Tashkent region. Collected in 2023		9.7	456.2	372.4
	100	10	US4	Beldirsay, Tashkent region. Collected in 2023		9.8	466.6	380
	101	1	US4_1	Beldirsay, Tashkent region. Collected in 2023		7.4	418	317
	102	2	US4_1	Beldirsay, Tashkent region. Collected in 2024		7.5	425.4	324.2
	103	3	US4_1	Beldirsay, Tashkent region. Collected in 2025		7.6	432.8	329.5
	104	4	US4_1	Beldirsay, Tashkent region. Collected in 2026		7.7	438.2	333.8
	105	5	US4_1	Beldirsay, Tashkent region. Collected in 2027		7.7	442	335.6
	106	6	US4_1	Beldirsay, Tashkent region. Collected in 2028		7.8	442	335.6
	107	7	US4_1	Beldirsay, Tashkent region. Collected in 2029		7.8	445.8	337.9
	108	8	US4_1	Beldirsay, Tashkent region. Collected in 2030		7.9	453.2	341.6
	109	9	US4_1	Beldirsay, Tashkent region. Collected in 2031		8	460.6	346.2
	110	10	US4_1	Beldirsay, Tashkent region. Collected in 2032		8.1	468	353
	In vitro regenerated plant material (leaves).
	111	1	US5	in vitro (US Beldirsay). The plantlets, which developed in in vitro conditions		9.7	1055	790
	112	2	US5	in vitro (US Beldirsay). The plantlets, which developed in in vitro conditions		9.8	1075.4	805.2
	113	3	US5	in vitro (US Beldirsay). The plantlets, which developed in in vitro conditions		9.9	1095.8	815.5
	114	4	US5	in vitro (US Beldirsay). The plantlets, which developed in in vitro conditions		10	1105.2	825.8
	115	5	US5	in vitro (US Beldirsay). The plantlets, which developed in in vitro conditions		10.1	1115.3	835.6
	116	6	US5	in vitro (US Beldirsay). The plantlets, which developed in in vitro conditions		10.1	1115.3	835.7
	117	7	US5	in vitro (US Beldirsay). The plantlets, which developed in in vitro conditions		10.2	1125.3	845.4
	118	8	US5	in vitro (US Beldirsay). The plantlets, which developed in in vitro conditions		10.3	1145.7	860.8
	119	9	US5	in vitro (US Beldirsay). The plantlets, which developed in in vitro conditions		10.4	1166.1	878.2
	120	10	US5	in vitro (US Beldirsay). The plantlets, which developed in in vitro conditions		10.5	1186.5	900
	In vitro regenerated plant material (bulbs).
	121	1	US1_B	Aksay, Tashkent region. Collected in 2023.		4.5	2385	644
	122	2	US1_B	Aksay, Tashkent region. Collected in 2023.		4.6	2420.4	659.2
	123	3	US1_B	Aksay, Tashkent region. Collected in 2023.		4.7	2455.8	670.5
	124	4	US1_B	Aksay, Tashkent region. Collected in 2023.		4.8	2485.2	678.8
	125	5	US1_B	Aksay, Tashkent region. Collected in 2023.		4.8	2516.5	681.4
	126	6	US1_B	Aksay, Tashkent region. Collected in 2023.		4.8	2516.5	681.5
	127	7	US1_B	Aksay, Tashkent region. Collected in 2023.		4.9	2547.8	685.2
	128	8	US1_B	Aksay, Tashkent region. Collected in 2023.		5	2583.2	693.6
	129	9	US1_B	Aksay, Tashkent region. Collected in 2023.		5.1	2618.6	705
	130	10	US1_B	Aksay, Tashkent region. Collected in 2023.		5.2	2654	720
	131	1	US2_B	Gulkamsay, Tashkent region. Collected in 2023.		3	5070	1305
	132	2	US2_B	Gulkamsay, Tashkent region. Collected in 2023.		3.1	5175.4	1330.2
	133	3	US2_B	Gulkamsay, Tashkent region. Collected in 2023.		3.2	5280.8	1348.5
	134	4	US2_B	Gulkamsay, Tashkent region. Collected in 2023.		3.3	5360.2	1360.8
	135	5	US2_B	Gulkamsay, Tashkent region. Collected in 2023.		3.3	5346.6	1379.7
	136	6	US2_B	Gulkamsay, Tashkent region. Collected in 2023.		3.3	5346.6	1379.7
	137	7	US2_B	Gulkamsay, Tashkent region. Collected in 2023.		3.4	5433	1395.2
	138	8	US2_B	Gulkamsay, Tashkent region. Collected in 2023.		3.5	5538.4	1418.6
	139	9	US2_B	Gulkamsay, Tashkent region. Collected in 2023.		3.6	5643.8	1448
	140	10	US2_B	Gulkamsay, Tashkent region. Collected in 2023.		3.7	5749.2	1480
	141	1	US3_B	Aksarsay, Tashkent region. Collected in 2023		7.37	-	-
	142	1	US4_B	Beldersay, Tashkent region. Collected in 2023		4.44	-	-
	Plant material collected from Botanical Garden.
	143	1	US1_BG	Botanical Garden. Aksay, Tashkent region. Collected in 2021.		6	1180	465
	144	2	US1_BG	Botanical Garden. Aksay, Tashkent region. Collected in 2021.		6.1	1200.4	478.2
	145	3	US1_BG	Botanical Garden. Aksay, Tashkent region. Collected in 2021.		6.2	1220.8	486.5
	146	4	US1_BG	Botanical Garden. Aksay, Tashkent region. Collected in 2021.		6.3	1230.2	490.8
	147	5	US1_BG	Botanical Garden. Aksay, Tashkent region. Collected in 2021.		6.3	1241.2	492.6
	148	6	US1_BG	Botanical Garden. Aksay, Tashkent region. Collected in 2021.		6.3	1241.2	492.7
	149	7	US1_BG	Botanical Garden. Aksay, Tashkent region. Collected in 2021.		6.4	1252.1	495.8
	150	8	US1_BG	Botanical Garden. Aksay, Tashkent region. Collected in 2021.		6.5	1272.5	502.4
	151	9	US1_BG	Botanical Garden. Aksay, Tashkent region. Collected in 2021.		6.6	1292.9	511
	152	10	US1_BG	Botanical Garden. Aksay, Tashkent region. Collected in 2021.		6.7	1313.3	522
	153	1	US2_BG	Botanical Garden Gulkamsay, Tashkent region. Collected in 2021.		6.5	1240	478
	154	2	US2_BG	Botanical Garden Gulkamsay, Tashkent region. Collected in 2021.		6.6	1260.4	490.2
	155	3	US2_BG	Botanical Garden Gulkamsay, Tashkent region. Collected in 2021.		6.7	1280.8	498.5
	156	4	US2_BG	Botanical Garden Gulkamsay, Tashkent region. Collected in 2021.		6.8	1290.2	503.8
	157	5	US2_BG	Botanical Garden Gulkamsay, Tashkent region. Collected in 2021.		6.8	1305.3	508.6
	158	6	US2_BG	Botanical Garden Gulkamsay, Tashkent region. Collected in 2021.		6.8	1305.3	508.6
	159	7	US2_BG	Botanical Garden Gulkamsay, Tashkent region. Collected in 2021.		6.9	1320.4	513
	160	8	US2_BG	Botanical Garden Gulkamsay, Tashkent region. Collected in 2021.		7	1340.8	520.6
	161	9	US2_BG	Botanical Garden Gulkamsay, Tashkent region. Collected in 2021.		7.1	1361.2	530.2
	162	10	US2_BG	Botanical Garden Gulkamsay, Tashkent region. Collected in 2021.		7.2	1381.6	542
	163	1	US2_BG_1	Botanical Garden Gulkamsay, Tashkent region. Collected in 2021.		8.8	1010	335
	164	2	US2_BG_1	Botanical Garden Gulkamsay, Tashkent region. Collected in 2021.		9	1030.4	345.2
	165	3	US2_BG_1	Botanical Garden Gulkamsay, Tashkent region. Collected in 2021.		9.1	1045.8	352.5
	166	4	US2_BG_1	Botanical Garden Gulkamsay, Tashkent region. Collected in 2021.		9.2	1055.2	355.8
	167	5	US2_BG_1	Botanical Garden Gulkamsay, Tashkent region. Collected in 2021.		9.2	1058.8	357.2
	168	6	US2_BG_1	Botanical Garden Gulkamsay, Tashkent region. Collected in 2021.		9.2	1058.8	357.2
	169	7	US2_BG_1	Botanical Garden Gulkamsay, Tashkent region. Collected in 2021.		9.3	1062.4	359.5
	170	8	US2_BG_1	Botanical Garden Gulkamsay, Tashkent region. Collected in 2021.		9.4	1077.8	364.8
	171	9	US2_BG_1	Botanical Garden Gulkamsay, Tashkent region. Collected in 2021.		9.5	1093.2	372
	172	10	US2_BG_1	Botanical Garden Gulkamsay, Tashkent region. Collected in 2021.		9.6	1108.6	382
	173	1	US3_BG	Botanical Garden Aksarsay, Tashkent region. Collected in 2021		3.2	400	280
	174	2	US3_BG	Botanical Garden Aksarsay, Tashkent region. Collected in 2022		3.3	415.4	288.2
	175	3	US3_BG	Botanical Garden Aksarsay, Tashkent region. Collected in 2023		3.3	422.8	293.5
	176	4	US3_BG	Botanical Garden Aksarsay, Tashkent region. Collected in 2024		3.4	426.2	296
	177	5	US3_BG	Botanical Garden Aksarsay, Tashkent region. Collected in 2025		3.4	428.8	297
	178	6	US3_BG	Botanical Garden Aksarsay, Tashkent region. Collected in 2026		3.4	428.8	297
	179	7	US3_BG	Botanical Garden Aksarsay, Tashkent region. Collected in 2027		3.5	431.4	299
	180	8	US3_BG	Botanical Garden Aksarsay, Tashkent region. Collected in 2028		3.5	438.8	302.8
	181	9	US3_BG	Botanical Garden Aksarsay, Tashkent region. Collected in 2029		3.6	446.2	308
	182	10	US3_BG	Botanical Garden Aksarsay, Tashkent region. Collected in 2030		3.7	453.6	315
	183	1	US4_BG	Botanical Garden Beldirsay, Tashkent region Collected in 2021		5.3	660	432
	184	2	US4_BG	Botanical Garden Beldirsay, Tashkent region Collected in 2022		5.4	675.4	445.2
	185	3	US4_BG	Botanical Garden Beldirsay, Tashkent region Collected in 2023		5.5	688.8	452.5
	186	4	US4_BG	Botanical Garden Beldirsay, Tashkent region Collected in 2024		5.6	695.2	455.8
	187	5	US4_BG	Botanical Garden Beldirsay, Tashkent region Collected in 2025		5.7	698.6	457.4
	188	6	US4_BG	Botanical Garden Beldirsay, Tashkent region Collected in 2026		5.7	698.6	457.4
	189	7	US4_BG	Botanical Garden Beldirsay, Tashkent region Collected in 2027		5.8	702	460
	190	8	US4_BG	Botanical Garden Beldirsay, Tashkent region Collected in 2028		5.9	715.4	465.8
	191	9	US4_BG	Botanical Garden Beldirsay, Tashkent region Collected in 2029		6	728.8	473.5
	192	10	US4_BG	Botanical Garden Beldirsay, Tashkent region Collected in 2030		6.1	742.2	484
	Callus.
	193	1	US3_V5	Vollosovich medium V5 (2.4D 0.5 mg/l+BAP 0.5 mg/l)		14.6	1700	132
	194	2	US3_V5	Vollosovich medium V5 (2.4D 0.5 mg/l+BAP 0.5 mg/l)		14.8	1730.4	135.2
	195	3	US3_V5	Vollosovich medium V5 (2.4D 0.5 mg/l+BAP 0.5 mg/l)		15	1760.8	137.6
	196	4	US3_V5	Vollosovich medium V5 (2.4D 0.5 mg/l+BAP 0.5 mg/l)		15.2	1780.2	138.8
	197	5	US3_V5	Vollosovich medium V5 (2.4D 0.5 mg/l+BAP 0.5 mg/l)		15.5	1796.6	139.5
	198	6	US3_V5	Vollosovich medium V5 (2.4D 0.5 mg/l+BAP 0.5 mg/l)		15.5	1796.6	139.7
	199	7	US3_V5	Vollosovich medium V5 (2.4D 0.5 mg/l+BAP 0.5 mg/l)		15.7	1813	140.6
	200	8	US3_V5	Vollosovich medium V5 (2.4D 0.5 mg/l+BAP 0.5 mg/l)		15.9	1843.4	142.2
	201	9	US3_V5	Vollosovich medium V5 (2.4D 0.5 mg/l+BAP 0.5 mg/l)		16.1	1873.8	144.4
	202	10	US3_V5	Vollosovich medium V5 (2.4D 0.5 mg/l+BAP 0.5 mg/l)		16.3	1904.2	147
	203	1	US3_V5+TDZ 0.5	Vollosovich medium V5 (2.4D 0.5 mg/l+BAP 0.5 mg/l)+TDZ (0.5 mg/l)		13.8	4080	365
	204	2	US3_V5+TDZ 0.5	Vollosovich medium V5 (2.4D 0.5 mg/l+BAP 0.5 mg/l)+TDZ (0.5 mg/l)		14	4135.4	372.2
	205	3	US3_V5+TDZ 0.5	Vollosovich medium V5 (2.4D 0.5 mg/l+BAP 0.5 mg/l)+TDZ (0.5 mg/l)		14.2	4190.8	378.5
	206	4	US3_V5+TDZ 0.5	Vollosovich medium V5 (2.4D 0.5 mg/l+BAP 0.5 mg/l)+TDZ (0.5 mg/l)		14.4	4245.2	383.8
	207	5	US3_V5+TDZ 0.5	Vollosovich medium V5 (2.4D 0.5 mg/l+BAP 0.5 mg/l)+TDZ (0.5 mg/l)		14.7	4301.2	387.1
	208	6	US3_V5+TDZ 0.5	Vollosovich medium V5 (2.4D 0.5 mg/l+BAP 0.5 mg/l)+TDZ (0.5 mg/l)		14.7	4301.2	387.3
	209	7	US3_V5+TDZ 0.5	Vollosovich medium V5 (2.4D 0.5 mg/l+BAP 0.5 mg/l)+TDZ (0.5 mg/l)		14.9	4357.2	390.4
	210	8	US3_V5+TDZ 0.5	Vollosovich medium V5 (2.4D 0.5 mg/l+BAP 0.5 mg/l)+TDZ (0.5 mg/l)		15.1	4412.6	395.8
	211	9	US3_V5+TDZ 0.5	Vollosovich medium V5 (2.4D 0.5 mg/l+BAP 0.5 mg/l)+TDZ (0.5 mg/l)		15.3	4468	401.2
	212	10	US3_V5+TDZ 0.5	Vollosovich medium V5 (2.4D 0.5 mg/l+BAP 0.5 mg/l)+TDZ (0.5 mg/l)		15.5	4523.4	408
	213	1	US3_M56	Murasige and Scoog medium M56 (2.4D 0.5 mg/l + Kin 0.5 mg/l)		11.8	2960	210
	214	2	US3_M56	Murasige and Scoog medium M56 (2.4D 0.5 mg/l + Kin 0.5 mg/l)		12	3020.4	216.2
	215	3	US3_M56	Murasige and Scoog medium M56 (2.4D 0.5 mg/l + Kin 0.5 mg/l)		12.2	3080.8	220.5
	216	4	US3_M56	Murasige and Scoog medium M56 (2.4D 0.5 mg/l + Kin 0.5 mg/l)		12.4	3105.2	222
	217	5	US3_M56	Murasige and Scoog medium M56 (2.4D 0.5 mg/l + Kin 0.5 mg/l)		12.5	3131.8	222.9
	218	6	US3_M56	Murasige and Scoog medium M56 (2.4D 0.5 mg/l + Kin 0.5 mg/l)		12.5	3131.8	223
	219	7	US3_M56	Murasige and Scoog medium M56 (2.4D 0.5 mg/l + Kin 0.5 mg/l)		12.6	3158.4	224.5
	220	8	US3_M56	Murasige and Scoog medium M56 (2.4D 0.5 mg/l + Kin 0.5 mg/l)		12.8	3218.8	228
	221	9	US3_M56	Murasige and Scoog medium M56 (2.4D 0.5 mg/l + Kin 0.5 mg/l)		13	3279.2	232.5
	222	10	US3_M56	Murasige and Scoog medium M56 (2.4D 0.5 mg/l + Kin 0.5 mg/l)		13.2	3339.6	240
	223	1	US3_VK1.0	Vollosovich medium Kin 1.0 mg/l		15	1200	36.5
	224	2	US3_VK1.0	Vollosovich medium Kin 1.0 mg/l		15.2	1225.4	37.5
	225	3	US3_VK1.0	Vollosovich medium Kin 1.0 mg/l		15.4	1245.8	38.3
	226	4	US3_VK1.0	Vollosovich medium Kin 1.0 mg/l		15.6	1255.2	38.8
	227	5	US3_VK1.0	Vollosovich medium Kin 1.0 mg/l		15.9	1267.6	39.2
	228	6	US3_VK1.0	Vollosovich medium Kin 1.0 mg/l		15.9	1267.6	39.2
	229	7	US3_VK1.0	Vollosovich medium Kin 1.0 mg/l		16	1280	39.8
	230	8	US3_VK1.0	Vollosovich medium Kin 1.0 mg/l		16.2	1300.4	40.6
	231	9	US3_VK1.0	Vollosovich medium Kin 1.0 mg/l		16.4	1320.8	41.5
	232	10	US3_VK1.0	Vollosovich medium Kin 1.0 mg/l		16.6	1341.2	43
	233	1	US3_VK 1.0+2.4D 1.0	Vollosovich medium Kin 1.0 mg/l + 2.4D 1.0 mg/l		20.8	3000	680
	234	2	US3_VK 1.0+2.4D 1.0	Vollosovich medium Kin 1.0 mg/l + 2.4D 1.0 mg/l		21.2	3060.4	695.2
	235	3	US3_VK 1.0+2.4D 1.0	Vollosovich medium Kin 1.0 mg/l + 2.4D 1.0 mg/l		21.5	3110.8	705.5
	236	4	US3_VK 1.0+2.4D 1.0	Vollosovich medium Kin 1.0 mg/l + 2.4D 1.0 mg/l		21.7	3140.2	715.8
	237	5	US3_VK 1.0+2.4D 1.0	Vollosovich medium Kin 1.0 mg/l + 2.4D 1.0 mg/l		21.9	3162	721.8
	238	6	US3_VK 1.0+2.4D 1.0	Vollosovich medium Kin 1.0 mg/l + 2.4D 1.0 mg/l		21.9	3162	721.8
	239	7	US3_VK 1.0+2.4D 1.0	Vollosovich medium Kin 1.0 mg/l + 2.4D 1.0 mg/l		22.1	3183.8	727.5
	240	8	US3_VK 1.0+2.4D 1.0	Vollosovich medium Kin 1.0 mg/l + 2.4D 1.0 mg/l		22.4	3234.2	738
	241	9	US3_VK 1.0+2.4D 1.0	Vollosovich medium Kin 1.0 mg/l + 2.4D 1.0 mg/l		22.7	3284.6	752.5
	242	10	US3_VK 1.0+2.4D 1.0	Vollosovich medium Kin 1.0 mg/l + 2.4D 1.0 mg/l		23	3335	770
	243	1	US3_V56	Vollosovich medium V56 (2.4D 0.5 mg/l + Kin 0.5 mg/l)		12.7	950	5
	244	2	US3_V56	Vollosovich medium V56 (2.4D 0.5 mg/l + Kin 0.5 mg/l)		12.9	970.4	5.1
	245	3	US3_V56	Vollosovich medium V56 (2.4D 0.5 mg/l + Kin 0.5 mg/l)		13.1	990.8	5.2
	246	4	US3_V56	Vollosovich medium V56 (2.4D 0.5 mg/l + Kin 0.5 mg/l)		13.3	1000.2	5.3
	247	5	US3_V56	Vollosovich medium V56 (2.4D 0.5 mg/l + Kin 0.5 mg/l)		13.4	1002.5	5.35
	248	6	US3_V56	Vollosovich medium V56 (2.4D 0.5 mg/l + Kin 0.5 mg/l)		13.4	1002.5	5.36
	249	7	US3_V56	Vollosovich medium V56 (2.4D 0.5 mg/l + Kin 0.5 mg/l)		13.5	1004.8	5.4
	250	8	US3_V56	Vollosovich medium V56 (2.4D 0.5 mg/l + Kin 0.5 mg/l)		13.7	1025.2	5.5
	251	9	US3_V56	Vollosovich medium V56 (2.4D 0.5 mg/l + Kin 0.5 mg/l)		13.9	1045.6	5.6
	252	10	US3_V56	Vollosovich medium V56 (2.4D 0.5 mg/l + Kin 0.5 mg/l)		14.1	1066	5.8
	253	1	US3_V56	Vollosovich medium V56 (2.4D 0.5 mg/l + Kin 0.5 mg/l)		16.2	2800	330
	254	2	US3_V56	Vollosovich medium V56 (2.4D 0.5 mg/l + Kin 0.5 mg/l)		16.5	2860.4	345.2
	255	3	US3_V56	Vollosovich medium V56 (2.4D 0.5 mg/l + Kin 0.5 mg/l)		16.8	2920.8	352.5
	256	4	US3_V56	Vollosovich medium V56 (2.4D 0.5 mg/l + Kin 0.5 mg/l)		17	2950.2	356.8
	257	5	US3_V56	Vollosovich medium V56 (2.4D 0.5 mg/l + Kin 0.5 mg/l)		17.1	2977.1	359.9
	258	6	US3_V56	Vollosovich medium V56 (2.4D 0.5 mg/l + Kin 0.5 mg/l)		17.1	2977.1	360
	259	7	US3_V56	Vollosovich medium V56 (2.4D 0.5 mg/l + Kin 0.5 mg/l)		17.3	3004	363.5
	260	8	US3_V56	Vollosovich medium V56 (2.4D 0.5 mg/l + Kin 0.5 mg/l)		17.5	3064.4	370.2
	261	9	US3_V56	Vollosovich medium V56 (2.4D 0.5 mg/l + Kin 0.5 mg/l)		17.8	3124.8	380
	262	10	US3_V56	Vollosovich medium V56 (2.4D 0.5 mg/l + Kin 0.5 mg/l)		18.1	3185.2	395
	263	1	US3_VK1.0	Vollosovich medium, Kin 1.0 mg/l		15.2	810	0.38
	264	2	US3_VK1.0	Vollosovich medium, Kin 1.0 mg/l		15.4	825.4	0.4
	265	3	US3_VK1.0	Vollosovich medium, Kin 1.0 mg/l		15.6	840.8	0.41
	266	4	US3_VK1.0	Vollosovich medium, Kin 1.0 mg/l		15.8	850.2	0.42
	267	5	US3_VK1.0	Vollosovich medium, Kin 1.0 mg/l		15.9	857.7	0.42
	268	6	US3_VK1.0	Vollosovich medium, Kin 1.0 mg/l		15.9	857.7	0.42
	269	7	US3_VK1.0	Vollosovich medium, Kin 1.0 mg/l		16	865.2	0.43
	270	8	US3_VK1.0	Vollosovich medium, Kin 1.0 mg/l		16.2	880.6	0.44
	271	9	US3_VK1.0	Vollosovich medium, Kin 1.0 mg/l		16.4	896	0.45
	272	10	US3_VK1.0	Vollosovich medium, Kin 1.0 mg/l		16.6	911.4	0.47
	273	1	US3_M40	Murasige and Scoog medium M40 (NAA 2.0 mg/l +BAP 0.5 mg/l)		27.2	2800	360
	274	2	US3_M40	Murasige and Scoog medium M40 (NAA 2.0 mg/l +BAP 0.5 mg/l)		27.6	2860.4	375.2
	275	3	US3_M40	Murasige and Scoog medium M40 (NAA 2.0 mg/l +BAP 0.5 mg/l)		28	2910.8	385.5
	276	4	US3_M40	Murasige and Scoog medium M40 (NAA 2.0 mg/l +BAP 0.5 mg/l)		28.4	2935.2	390.8
	277	5	US3_M40	Murasige and Scoog medium M40 (NAA 2.0 mg/l +BAP 0.5 mg/l)		28.8	2953.4	395.6
	278	6	US3_M40	Murasige and Scoog medium M40 (NAA 2.0 mg/l +BAP 0.5 mg/l)		28.8	2953.4	395.6
	279	7	US3_M40	Murasige and Scoog medium M40 (NAA 2.0 mg/l +BAP 0.5 mg/l)		29	2971.6	400.2
	280	8	US3_M40	Murasige and Scoog medium M40 (NAA 2.0 mg/l +BAP 0.5 mg/l)		29.4	3022	410.8
	281	9	US3_M40	Murasige and Scoog medium M40 (NAA 2.0 mg/l +BAP 0.5 mg/l)		29.8	3072.4	425
	282	10	US3_M40	Murasige and Scoog medium M40 (NAA 2.0 mg/l +BAP 0.5 mg/l)		30.2	3122.8	440
	283	1	US3_V68	Vollosovich medium V68 (IAA 0.5 mg/l +KIN 0.5 mg/l)		10.6	3600	150
	284	2	US3_V68	Vollosovich medium V68 (IAA 0.5 mg/l +KIN 0.5 mg/l)		10.8	3660.4	156.2
	285	3	US3_V68	Vollosovich medium V68 (IAA 0.5 mg/l +KIN 0.5 mg/l)		11	3720.8	160.5
	286	4	US3_V68	Vollosovich medium V68 (IAA 0.5 mg/l +KIN 0.5 mg/l)		11.2	3760.2	162.8
	287	5	US3_V68	Vollosovich medium V68 (IAA 0.5 mg/l +KIN 0.5 mg/l)		11.4	3785.9	164.3
	288	6	US3_V68	Vollosovich medium V68 (IAA 0.5 mg/l +KIN 0.5 mg/l)		11.4	3785.9	164.3
	289	7	US3_V68	Vollosovich medium V68 (IAA 0.5 mg/l +KIN 0.5 mg/l)		11.5	3811.6	166.2
	290	8	US3_V68	Vollosovich medium V68 (IAA 0.5 mg/l +KIN 0.5 mg/l)		11.7	3872	170.8
	291	9	US3_V68	Vollosovich medium V68 (IAA 0.5 mg/l +KIN 0.5 mg/l)		11.9	3932.4	176
	292	10	US3_V68	Vollosovich medium V68 (IAA 0.5 mg/l +KIN 0.5 mg/l)		12.1	3992.8	185
	293	1	US3_V57	Vollosovich medium V57 (2.4D 0.5 mg/l + Kin 1.0 mg/l)		12.3	3650	320
	294	2	US3_V57	Vollosovich medium V57 (2.4D 0.5 mg/l + Kin 1.0 mg/l)		12.5	3710.4	330.2
	295	3	US3_V57	Vollosovich medium V57 (2.4D 0.5 mg/l + Kin 1.0 mg/l)		12.7	3770.8	336.5
	296	4	US3_V57	Vollosovich medium V57 (2.4D 0.5 mg/l + Kin 1.0 mg/l)		12.9	3805.2	340.8
	297	5	US3_V57	Vollosovich medium V57 (2.4D 0.5 mg/l + Kin 1.0 mg/l)		13	3833.2	343.4
	298	6	US3_V57	Vollosovich medium V57 (2.4D 0.5 mg/l + Kin 1.0 mg/l)		13	3833.2	343.4
	299	7	US3_V57	Vollosovich medium V57 (2.4D 0.5 mg/l + Kin 1.0 mg/l)		13.1	3861.2	346.5
	300	8	US3_V57	Vollosovich medium V57 (2.4D 0.5 mg/l + Kin 1.0 mg/l)		13.3	3921.6	352.8
	301	9	US3_V57	Vollosovich medium V57 (2.4D 0.5 mg/l + Kin 1.0 mg/l)		13.5	3982	360.5
	302	10	US3_V57	Vollosovich medium V57 (2.4D 0.5 mg/l + Kin 1.0 mg/l)		13.7	4042.4	370
	Seeds
	303	1	US1_S	Aksay, Tashkent region. Collected in 2023.		6	780	478
	303	2	US1_S	Aksay, Tashkent region. Collected in 2023.		6.1	795.4	490.2
	303	3	US1_S	Aksay, Tashkent region. Collected in 2023.		6.2	810.8	498.5
	303	4	US1_S	Aksay, Tashkent region. Collected in 2023.		6.3	820.2	503.8
	303	5	US1_S	Aksay, Tashkent region. Collected in 2023.		6.4	824.2	506.3
	303	6	US1_S	Aksay, Tashkent region. Collected in 2023.		6.4	824.2	506.3
	303	7	US1_S	Aksay, Tashkent region. Collected in 2023.		6.5	828.2	509.5
	303	8	US1_S	Aksay, Tashkent region. Collected in 2023.		6.6	843.6	515.8
	303	9	US1_S	Aksay, Tashkent region. Collected in 2023.		6.7	859	524.2
	303	10	US1_S	Aksay, Tashkent region. Collected in 2023.		6.8	874.4	535
	* Positive control : IC50 of Ascorbic acid DPPH 17.21 μg/mL, ABTS 8.33 μg/mL, respectively.
	* - : Insufficient sample amount
