# Supplementary material for: Comparative Evaluation of Antioxidant Potential in Natural Plants, In Vitro Regenerants, and Callus Cultures of Ungernia victoris and U. sewerzowii
Source: Antioxidants (Basel). 2026 Jun 17;15(6):763. doi: 10.3390/antiox15060763 (PMC13295264; doi:10.3390/antiox15060763)
Supplement: Supplementary file 1 [file antioxidants-15-00763-s001.zip › Supplementary S2.xlsx]

## Sheet: Sheet1
	Table S2. Galantamine content (mg/g DW) determined by HPLC-MS in Ungernia victoris samples
Code	Title of the sample	Date of the planting explants on 1/4MS	Date of the planting explants on 1/2MS	Medium type	Planting on medium	Subculture 1	Subculture 2	Subculture 3	Subculture 4	Subculture 5	Subculture 6	Note1	Note2	Eppendorff total weight	Sample weight	galantamine con. (mg/g)
1	Callus	4.12	10.01	V56 (2.4D 0.5 mg/l + Kin 0.5 mg/l)	24.01	06.03						1s	k	1.63	0.52	2.59914
2	Callus+bulb	4.12	10.01	V56 (2.4D 0.5 mg/l + Kin 0.5 mg/l)	24.01	06.03						1s	k	1.36	0.25	3.48787
3	Forestiera	4.13	14.01	WPM TDZ 0.01								1s	k	1.61	0.5	2.00571
4	Callus	4.12	14.01	V5 (2.4D 0.5 mg/l + BAP 0.5 mg/l)	30.01	11.03						1s	k	1.21	0.2	2.87589
5	Explants without Callus	4.12	14.01	V5 (2.4D 0.5 mg/l + BAP 0.5 mg/l)	30.01	11.03						1s	k	1.14	0.03	1.87161
6	Callus	20.12	14.01	V57 (2.4D 0.5 mg/l + Kin 1.0 mg/l)	30.01	11.03						1s	k	1.25	0.14	2.04993
7	Callus	20.11	10.01	V57 (2.4D 0.5 mg/l + Kin 1.0 mg/l)	30.01	11.03						1s	k	1.53	0.42	2.41369
11	Callus	10.12	14.01	V5 (2.4D 0.5 mg/l + BAP 0.5 mg/l)	28.01	06.03						1s	k	1.3	0.19	2.04993
12	Callus	10.12	14.01	V5 (2.4D 0.5 mg/l + BAP 0.5 mg/l)	28.01	06.03						1s	k	1.5	0.39	2.41369
13	Callus	3.12	14.01	V5 (2.4D 0.5 mg/l + BAP 0.5 mg/l)	28.01	06.03						1s	k	1.4	0.29	2.59344
14	Callus	5.12	14.01	V5 (2.4D 0.5 mg/l + BAP 0.5 mg/l)	28.01	06.03						1s	k	1.3	0.19	2.41227
15	Callus	18.12	14.01	V5 (2.4D 0.5 mg/l + BAP 0.5 mg/l)	25.01	06.03						1s	k	1.3	0.19	2.34094
21	Regenerated bulb+roots	3.12	14.01	M44 (NAA 0.5 mg/l + Kin 0.5 mg/l)	3.02	11.03						1s	k	1.58	0.47	3.13837
22	Callus+regenerated bulbs	22.11	10.01	V5 (2.4D 0.5 mg/l + BAP 0.5 mg/l)	31.01	11.03						1s	k	1.62	0.51	2.26676
24	Callus	3.12	10.01	V57 (2.4D 0.5 mg/l + Kin 1.0 mg/l)	31.01	11.03						1s	k	1.45	0.34	1.98431
25	Radicles without Callus			V5 (2.4D 0.5 mg/l + BAP 0.5 mg/l)								0s	k	1.2	0.09	3.23538
26	Explants without Callus			M56 (2.4D 0.5 mg/l + Kin 0.5 mg/l)	31.01	11.03						1s	k	1.2	0.09	1.90157
29	Callus+regenerated bulbs	3.12	10.01	V5 (2.4D 0.5 mg/l + BAP 0.5 mg/l)+TDZ (0.5 mg/l)	24.01							0s	k	1.3	0.19	2.01427
32	Explants without Callus	7.3	11.03	M56 (2.4D 0.5 mg/l + Kin 0.5 mg/l)+TDZ (0.5 mg/L)	22.11	10.01						1s	k	1.2	0.09	1.86305
33	Explants without Callus	4.12	8.01	V56 (2.4D 0.5 mg/l + Kin 0.5 mg/l)	24.01	6.09						1s	k	1.2	0.09	1.85307
34	Callus+bulb	18.12	14.01	M5 (2.4D 0.5 mg/l + BAP 0.5 mg/l)	7.02	11.03						1s	k	1.4	0.29	1.9729
35	Callus+bulb	27.11	10.01	M56 (2.4D 0.5 mg/l + Kin 0.5 mg/l)+TDZ (0.5 mg/l)	7.02	11.03						1s	k	1.25	0.14	2.097
38	Explants without Callus			M56 (2.4D 0.5 mg/l + Kin 0.5 mg/l)								0s	k	1.25	0.14	1.78031
41	Callus on hypocotyl	10.02	28.02	V56 (2.4D 0.5 mg/l + Kin 0.5 mg/l)								0s	k	1.45	0.34	3.57489
42	Callus on hypocotyl	10.02	28.02	V44 (NAA 0.5 mg/l + Kin 0.5 mg/l)	18.03							0s	k	1.2	0.09	2.79315
43	Callus on hypocotyl	10.02	26.02	M57 (2.4D 0.5 mg/l + Kin 1.0 mg/l)	19.03							0s	k	1.25	0.14	2.12411
46	Leaves of adult plant			Control								0s	k	1.25	0.14	2.60485
47	Control MS 1/4	07.02	28.02	MS 1/4, Hormone free	20.03							0s	k	1.2	0.09	2.21398
48	Callus on hypocotyl	10.02	26.02	V5 (2.4D 0.5 mg/l + BAP 0.5 mg/l)	17.03							0s	k	1.45	0.34	2.65193
49	Rdicles without Callus	10.02	26.02	V5 (2.4D 0.5 mg/l + BAP 0.5 mg/l)	17.03							0s	k	1.15	0.04	1.89586
51	Callus on hypocotyl	10.02	28.02	V57 (2.4D 0.5 mg/l + Kin 1.0 mg/l)	17.03							0s	k	1.55	0.44	1.99429
52	Radicle without callus	10.02	28.02	V57 (2.4D 0.5 mg/l + Kin 1.0 mg/l)	17.03							0s	k	1.35	0.24	1.97432
54	Callus on hypocotyl	10.02	28.02	V56 (2.4D 0.5 mg/l + Kin 0.5 mg/l)	18.03							0s	k	1.47	0.36	2.51498
55	Radicle without callus	10.02	28.02	V56 (2.4D 0.5 mg/l + Kin 0.5 mg/l)	18.03							0s	k	1.2	0.09	1.83452
56	Cotyledon without callus	10.02	28.02	V56 (2.4D 0.5 mg/l + Kin 0.5 mg/l)	18.03							0s	k	1.22	0.11	1.91155
57-1	Callus	11.02	28.02	V5 (2.4D 0.5 mg/l + BAP 0.5 mg/l)+TDZ (0.5 mg/l)	19.03							0s	k	1.3	0.19	2.39515
57-2				V5 (2.4D 0.5 mg/l + BAP 0.5 mg/l)+TDZ (0.5 mg/l)											0.2	2.07418
58	Radicle without callus	11.02	28.02	V5 (2.4D 0.5 mg/l + BAP 0.5 mg/l)+TDZ (0.5 mg/l)	19.03							0s	k	1.2	0.09	1.80884
65	Radicle without callus	20.02	28.02	M44 (NAA 0.5 mg/l + Kin 0.5 mg/l)	20.03							0s	k	1.2	0.09	1.97004
66	Cotyledon without callus	20.02	28.02	M44 (NAA 0.5 mg/l + Kin 0.5 mg/l)	20.03							0s	k	1.37	0.26	2.09843
67	Callus on hypocotyl	11.02	28.02	V56 (2.4D 0.5 mg/l + Kin 0.5 mg/l)	19.03							0s	k	1.42	0.31	2.01569
69	Regenerated bulb with roots	3.12	10.01	V44 (NAA 0.5 mg/l + Kin 0.5 mg/l)	31.01	07.03	04.04					2s	k	1.51	0.4	4.56205
70	Callus	3.12	10.01	V5 (2.4D 0.5 mg/l + BAP 0.5 mg/l)	04.02	11.03	10.04					2s	k	1.81	0.7	1.94864
71	Callus	3.12	10.01	M5 (2.4D 0.5 mg/l + BAP 0.5 mg/l)	22.01	04.03	02.04					2s	k	1.32	0.21	2.23966
72	Callus	3.12	10.01	M5 (2.4D 0.5 mg/l + BAP 0.5 mg/l)	22.01	04.03	02.04					2s	k	1.43	0.32	1.97575
80	Callus	4.12	10.01	V56 (2.4D 0.5 mg/l + Kin 0.5 mg/l)	24.01	06.03	8.04					2s	k	1.52	0.41	2.16405
81	Radicle without callus	5.12	08.01	V56 (2.4D 0.5 mg/l + Kin 0.5 mg/l)	24.01	06.03	08.04					2s	k	1.2	0.09	2.08417
97	Callus	3.12	14.01	V5 (2.4D 0.5 mg/l + BAP 0.5 mg/l)+TDZ (0.5 mg/l)	30.01	07.03	16.05					2s	k	1.45	0.34	2.36947
105	Callus	3.12	14.01	V5 (2.4D 0.5 mg/l + BAP 0.5 mg/l)	27.01	06.03	03.04	30.04	28.05			4s	k	1.2	0.09	1.81598
106	Callus	23.11	10.01	V5 (2.4D 0.5 mg/l + BAP 0.5 mg/l)	27.01	06.03	03.04	30.04	28.05			4s	k	1.6	0.49	1.84023
109	Control group-1/4MS	07.02	29.02	MS 1/4, Hormone free	20.03	17.04	27.05					2s	k	1.2	0.09	5.84451
118	Callus	22.11	20.01	M44 (NAA 0.5 mg/l + Kin 0.5 mg/l)	04.02	18.03	29.05					2s	k	1.4	0.29	1.8873
121	Callus	4.12	10.02	M44 (NAA 0.5 mg/l + Kin 0.5 mg/l)	4.02	29.05						1s	k	1.38	0.27	2.02568
122	Callus	27.11	10.01	V44 (NAA 0.5 mg/l + Kin 0.5 mg/l)	24.01	06.03	08.04	30.04	29.05			4s	k	1.21	0.1	5.35378
124	Regenerated bulb	3.12	10.01	M44 (NAA 0.5 mg/l + Kin 0.5 mg/l)	04.02	11.03	10.01	29.05				3s	k	1.42	0.31	3.07418
125	Regenerated roots	3.12	10.01	M44 (NAA 0.5 mg/l + Kin 0.5 mg/l)	04.02	11.03	10.04	29.05				3s	k	1.2	0.09	2.7903
127	Regenerated bulb with roots	3.12	10.01	M44 (NAA 0.5 mg/l + Kin 0.5 mg/l)	03.02	11.03	29.05					2s	k	1.5	0.39	2.48787
130	Callus	9.12	03.01	M5 (2.4D 0.5 mg/l + BAP 0.5 mg/l)	24.01	04.03	02.04	02.05	29.05			4s	k	1.4	0.29	2.26106
132	Callus	3.12	14.01	M44 (NAA 0.5 mg/l + Kin 0.5 mg/l)	04.02	11.03	10.04	29.05	10.06			4s	k	1.3	0.19	4.38944
134	Callus	3.12	14.01	V5 (2.4D 0.5 mg/l + BAP 0.5 mg/l)+TDZ (0.5 mg/l)	24.01	11.02	01.03	30.04	10.06			4s	k	1.63	0.52	1.93866
135	Callus	27.11	14.01	V5 (2.4D 0.5 mg/l + BAP 0.5 mg/l)	27.01	06.03	17.04	16.05	10.06			4s	k	1.4	0.29	-
136	Callus of radicle	27.11	17.01	V5 (2.4D 0.5 mg/l + BAP 0.5 mg/l)	27.01	06.02	17.04	16.05	10.06			4s	k	1.35	0.24	2.44
139	Callus	3.12	10.01	M56 (2.4D 0.5 mg/l + Kin 0.5 mg/l)	03.02	20.03	17.04	21.05				3s	k	1.25	0.14	2.34237
140	Callus	3.12	14.01	M44 (NAA 0.5 mg/l + Kin 0.5 mg/l)	03.02	11.03	29.05	10.06				2s	k	1.4	0.29	3.96576
141	Callus	3.12	08.01	M5 (2.4D 0.5 mg/l + BAP 0.5 mg/l)	24.01	04.03	03.04	02.05	29.05	10.06		5s	k	1.25	0.14	2.20114
143	Callus	23.01	10.03	M5 (2.4D 0.5 mg/l + BAP 0.5 mg/l)	04.03	02.04	02.05					2s	k	1.7	0.59	2.11698
144	Callus	10.02	28.02	V56 (2.4D 0.5 mg/l + Kin 0.5 mg/l)	18.03	18.04	28.05					2s	k	1.4	0.29	2.27104
145	Callus	4.02	28.02	V5 (2.4D 0.5 mg/l + BAP 0.5 mg/l)	4.03	11.03	10.04	15.05	10.06			4s	k	2.05	0.94	2.79458
146	Callus	23.11	10.01	V5 (2.4D 0.5 mg/l + BAP 0.5 mg/l)	3.01	27.01	06.03	30.04	27.05	20.05		5s	k	2	0.89	-
147	Callus	10.02	28.02	V56 (2.4D 0.5 mg/l + Kin 0.5 mg/l)	18.03	18.04	28.05	20.06				3s	k	1.25	0.14	5.98288
149	Callus	4.12	08.01	M5 (2.4D 0.5 mg/l + BAP 0.5 mg/l)	20.01	04.03	02.04	29.04	29.05	20.06		5s	k	1.5	0.39	1.91441
152	Regenerated bulbs	22.11	20.01	M44 (NAA 0.5 mg/l + Kin 0.5 mg/l)	23.01	04.03	02.04	30.05	20.06			4s	k	1.52	0.52	3.49643
155	Callus	06.12	14.01	M56 (2.4D 0.5 mg/l + Kin 0.5 mg/l)	27.01	06.03	03.04	30.04	27.05	20.06		5s	k	1.5	0.39	2.11698
157-1	Callus	06.12	14.01	V56 (2.4D 0.5 mg/l + Kin 0.5 mg/l)	27.01	06.03	03.04	30.04	27.05	20.06		5s	k	2.1	0.99	2.28388
157-2	Callus	06.12	14.01	V56 (2.4D 0.5 mg/l + Kin 0.5 mg/l)	27.01	06.03	03.04	30.04	27.05	20.06		5s	k	1.55	0.44	2.70185
159	Callus	10.02	23.02	V87 (2.4D 0.5 mg/l + Zea 0.5 mg/l)	20.03	21.05	20.06					2s	k	1.25	0.14	2.23395
161	Callus	10.02	28.02	V87 (2.4D 0.5 mg/l + Zea 0.5 mg/l)	20.03	8.05	20.06					2s	k	1.35	0.24	-
162	Callus	23.11	10.01	V5 (2.4D 0.5 mg/l + BAP 0.5 mg/l)	27.01	06.03	03.04	30.04	27.05	20.06		5s	k	1.5	0.39	1.85021
168	Callus	07.02	20.02	V57 (2.4D 0.5 mg/l + Kin 1.0 mg/l)	19.03	02.05	29.06	24.06				3s	k	1.35	0.24	2.39658
169	Callus	4.12	10.02	V56 (2.4D 0.5 mg/l + Kin 0.5 mg/l)+TDZ	24.01	06.03	03.04	30.04	29.05	26.06		5s	k	1.35	0.24	2.29815
170	Callus	3.12	10.01	V57 (2.4D 0.5 mg/l + Kin 1.0 mg/l)	31.01	04.03	04.04	15.05	24.06			4s	k	1.55	0.44	2.08845
171	Regenerated roots	4.12	10.01	M56 (2.4D 0.5 mg/l + Kin 0.5 mg/l)	31.01	11.03	04.04	07.05	24.06			4s	k	1.4	0.29	2.08702
172	Callus	4.12	10.01	M57 (2.4D 0.5 mg/l + Kin 1.0 mg/l)	01.01	01.03	11.01	13.05	24.06			4s	k	1.35	0.24	2.13124
174	Callus	10.01	20.02	V57 (2.4D 0.5 mg/l + Kin 1.0 mg/l)	18.03	11.04	29.05					2s	k	1.98	0.87	2.03709
176	Callus	4.02	25.02	V57 (2.4D 0.5 mg/l + Kin 1.0 mg/l)	11.03	10.04	17.05					2s	k	1.82	0.71	2.35806
177	Callus	4.02	28.02	V44 (NAA 0.5 mg/l + Kin 0.5 mg/l)	11.03	10.04	10.05					2s	k	0.94	0.04	3.74322
178	Regenerated roots	8.12	14.01	V44 (NAA 0.5 mg/l + Kin 0.5 mg/l)	4.03	14.03	17.04	29.05				3s	k	1.2	0.09	-
179	Callus	8.12	14.01	V44 (NAA 0.5 mg/l + Kin 0.5 mg/l)	24.01	6.03	8.04	29.04	29.05			4s	k	0.91	0.03	2.3281
180	Regenerated roots	8.12	14.01	V44 (NAA 0.5 mg/l + Kin 0.5 mg/l)	28.01	06.03	03.04	30.04	30.05			4s	k	1.11	0.11	3.25107
181	Regenerated roots	27.11	10.01	V44 (NAA 0.5 mg/l + Kin 0.5 mg/l)	24.01	6.03	8.04	30.04	30.05			4s	k	1.07	0.07	2.68616
184	Callus	20.12	14.01	V57 (2.4D 0.5 mg/l + Kin 1.0 mg/l)	30.01	21.03	03.04	10.05	12.06	07.07		5s	k	1.8	0.69	2.54208
185	Callus	3.12	09.01	V56 (2.4D 0.5 mg/l + Kin 0.5 mg/l)	24.01	6.03	02.04	30.04	30.05	25.06		5s	k	1.63	0.63	2.18402
186	Callus	3.01	09.01	V56 (2.4D 0.5 mg/l + Kin 0.5 mg/l)	24.01	06.03	02.04	30.04	30.05	25.06		5s	k	1.13	0.13	2.14408
187	Callus	3.01	09.01	M5 (2.4D 0.5 mg/l + BAP 0.5 mg/l)	23.01	04.03	02.04	02.05	19.06			4s	k	1.13	0.13	-
188	Callus	4.12	10.01	M56 (2.4D 0.5 mg/l + Kin 0.5 mg/l)+TDZ (0.5 mg/l)	23.01	11.03	2.04	2.05	22.05	13.06	15.07	6s	k	1.13	0.13	-
189	Callus	4.12	10.01	M5 (2.4D 0.5 mg/l + BAP 0.5 mg/l)	23.01	04.03	02.04	02.05	19.06	15.07		5s	k	1.22	0.22	2.26819
191	Callus	27.11	10.01	M56 (2.4D 0.5 mg/l + Kin 0.5 mg/l)+TDZ (0.5 mg/l)	22.01	04.03	02.04	30.04	29.05	09.07		5s	k	1.2	0.2	2.28103
193-1	Callus	20.12	14.01	V5 (2.4D 0.5 mg/l + BAP 0.5 mg/l)	23.01	06.03	03.04	30.04	30.05	24.06		5s	k	1.2	0.8	-
193-2				V5 (2.4D 0.5 mg/l + BAP 0.5 mg/l)											0.4	-
194	Callus	20.12	14.01	V5 (2.4D 0.5 mg/l + BAP 0.5 mg/l)	23.01	6.03	3.04	30.04	30.05	24.06		5s	k	1.6	0.6	-
195	Callus	10.01	22.02	V56 (2.4D 0.5 mg/l + Kin 0.5 mg/l)+TDZ (0.5 mg/l)	18.03	18.04	28.05	13.06	16.07			4s	k	1.6	0.6	2.28816
196	Callus	10.01	23.02	V56 (2.4D 0.5 mg/l + Kin 0.5 mg/l)	13.03	17.04	23.05	15.07				4s	k	1.27	0.27	2.36234
197	Callus	11.01	18.02	V5 (2.4D 0.5 mg/l + BAP 0.5 mg/l)+TDZ (0.5 mg/l)	12.03	13.04	21.05	19.06	15.07			4s	k	1.29	0.29	-
199	Callus	11.01	17.02	V56 (2.4D 0.5 mg/l + Kin 0.5 mg/l)	19.03	17.01	21.05	19.06	16.04			4s	k	1.45	0.45	2.40799
200	Callus	4.02	10.02	V56 (2.4D 0.5 mg/l + Kin 0.5 mg/l)	24.01	06.03	03.04	30.04	26.05	24.06	16.07	6s	k	1.45	0.45	1.89586
201	Callus	4.12	10.01	M57 (2.4D 0.5 mg/l + Kin 1.0 mg/l)	31.01	11.03	04.04	07.05	24.06	160.7		5s	k	1.45	0.45	-
202	Callus	3.12	10.01	V57 (2.4D 0.5 mg/l + Kin 1.0 mg/l)	31.01	11.03	04.04	15.05	24.06	16.07		5s	k	1.48	0.48	-
203	Callus	3.12	10.01	V44 (NAA 0.5 mg/l + Kin 0.5 mg/l)	31.01	07.03	20.04	29.05	26.06	16.07		5s	k	1.51	0.51	2.2097
204	Callus	3.12	18.01	V56 (2.4D 0.5 mg/l + Kin 0.5 mg/l)	28.01	06.03	02.04	30.04	30.5	25.06	17.07	6s	k	1.05	0.05	2.0913
205	Callus	20.11	14.01	V57 (2.4D 0.5 mg/l + Kin 1.0 mg/l)	03.02	11.03	13.04	29.05	26.06	17.07		5s	k	1.12	0.12	4.59344
206	Callus	3.12	14.01	V56 (2.4D 0.5 mg/l + Kin 0.5 mg/l)	28.01	16.03	02.04	30.04	30.5	26.06	17.07	6s	d	1.38	0.38	2.34807
207	Callus	3.12	14.01	M57 (2.4D 0.5 mg/l + Kin 1.0 mg/l)	26.03	07.05	07.06	17.07				4s	k	1.4	0.4	3.69472
208	Callus	5.12	14.01	V5 (2.4D 0.5 mg/l + BAP 0.5 mg/l)	28.01	06.03	02.04	02.05	29.05	30.06	17.07	6s	k	1.05	0.1	1.86591
209	Callus	3.12	10.01	V5 (2.4D 0.5 mg/l + BAP 0.5 mg/l)	03.02	11.03	10.04	24.05	26.06	17.07		5s	k	1.65	0.65	1.91583
212	Callus	10.025	26.02	V5 (2.4D 0.5 mg/l + BAP 0.5 mg/l)	19.03	18.04	22.05	19.06	17.07			5s	k	1.35	0.35	2.92867
214	Callus	5.11	14.00	V5 (2.4D 0.5 mg/l + BAP 0.5 mg/l)	30.00	11.02	03.03	17.04	30.05	17.07		5s	k	1.55	0.55	1.88588
218	Callus	10.02	26.02	V87 (2.4D 0.5 mg/l + Zea 0.5 mg/l)	20.03	08.05	19.06	17.07				3s	k	1.52	0.52	2.7475
219	Callus	20.12	14.01	V5 (2.4D 0.5 mg/l + BAP 0.5 mg/l)	28.01	16.03	02.04	30.04	30.5	26.06	17.07	6s	k	1.57	0.57	2.27247
222	Callus	4.02	11.03	V5 (2.4D 0.5 mg/l + BAP 0.5 mg/l)	03.02	11.03	10.04	15.05	19.06	17.07		5s	k	1.6	0.6	3.5107
223	Callus	20.12	14.01	V5 (2.4D 0.5 mg/l + BAP 0.5 mg/l)	28.01	16.03	02.04	30.04	30.5	26.06	17.07	6s	k	1.46	0.46	2.86591
227	Callus	10.02	28.02	V56 (2.4D 0.5 mg/l + Kin 0.5 mg/l)+TDZ (0.5 mg/l)	18.03	18.04	28.05	10.06	17.07			4s	k	1.51	0.51	2.52782
232	Regenerated bulbs	10.12	11.01	V44 (NAA 0.5 mg/l + Kin 0.5 mg/l)	12.03	07.04	02.05	18.05				3s	d		0.7	7.98146
233	Regenerated roots	3.12	10.01	M44 (NAA 0.5 mg/l + Kin 0.5 mg/l)	04.02	03.03	17.04	26.06	17.07			4s	k	1.28	0.28	3.3224
236	Callus	10.01	20.02	V5 (2.4D 0.5 mg/l + BAP 0.5 mg/l)7	18.03	11.04	29.05	26.06	17.07			4s	k	1.23	0.23	1.91441
237-1	Bulb of adult plant (Control)	23.07.		Control									k		0.6	8.91013
237-2				Control											0.4	6.74893
238	Roots of adult plants	23.07.		Control									k		0.5	28.6334
